# Supplementary material for: Opportunistic Bacteria Dominate the Soil Microbiome Response to Phenanthrene in a Microcosm-Based Study
Source: Front Microbiol. 2018 Nov 21;9:2815. doi: 10.3389/fmicb.2018.02815 (PMC6258822; doi:10.3389/fmicb.2018.02815)
Supplement: Supplementary file 1 [file Data_Sheet_1.XLSX]

## Sheet: Sheet1
Supplementary Table 1. PERMANOVA values for differences in bacterial community composition in phenanthrene-amended or unamended microcosm soils. Pairwise comparisons (based on t-statistics) show differences over time in the presence or absence of phenanthrene. For PERMANOVA there were 2 factors: time [4 levels (Day 0, Day 2, Day 7 and Day 17)], and phenanthrene [2 levels (amended and unamended)].
Test	Factor	Pairwise comparisons	t statistic	P-value
Pairwise – Day 0	Phenanthrene	Amended vs. Unamended	0.64	0.896
Pairwise – Day 2		Amended vs. Unamended	1.12	0.29
Pairwise – Day 7		Amended vs. Unamended	3.82	< 0.001
Pairwise – Day 17		Amended vs. Unamended	3.99	< 0.001
Pairwise – amended	Time	0 vs. 2	1.73	0.09
Pairwise – amended		2 vs.7	3.13	<0.001
Pairwise – amended		7 vs. 17	3.46	<0.001
Pairwise - unamended		0 vs.2	1.82	<0.001
Pairwise - unamended		2 vs.7	1.96	<0.001
Pairwise - unamended		7 vs.17	1.41	<0.001
